# Supplementary material for: Evidence-Based Recommendations in Primary Tracheoesophageal Puncture for Voice Prosthesis Rehabilitation
Source: Healthcare (Basel). 2024 Mar 14;12(6):652. doi: 10.3390/healthcare12060652 (PMC10970215; doi:10.3390/healthcare12060652)
Supplement: Supplementary file 1 [file healthcare-12-00652-s001.zip]

Archive with 6 entries (6 files):
- Figure S1a.png
- Figure S1b.png
- Figure S2a.png
- Figure S2b.png
- Table S1.pdf
- Video S1.mp4
